# Supplementary material for: The Effectiveness of the Low-Glycemic and Insulinemic (LOGI) Regimen in Maintaining the Benefits of the VLCKD in Fibromyalgia Patients
Source: Nutrients. 2024 Nov 30;16(23):4161. doi: 10.3390/nu16234161 (PMC11643857; doi:10.3390/nu16234161)
Supplement: Supplementary file 1 [file nutrients-16-04161-s001.zip]

Archive with 1 entries (1 files):
- nutrients-3318167-supplementary.pdf
